# Supplementary material for: Nutritional components and protein quality analysis of genetically modified phytase maize
Source: GM Crops Food. 2022 Feb 1;13(1):15–25. doi: 10.1080/21645698.2021.2009418 (PMC8890400; doi:10.1080/21645698.2021.2009418)
Supplement: Supplemental Material [file KGMC_A_2009418_SM1828.zip]

Archive with 2 entries (2 files):
- Appendix 1.docx
- Appendix 2.docx
